# Supplementary material for: Global Noncoding microRNA Profiling in Mice Infected with Partial Human Mouth Microbes (PAHMM) Using an Ecological Time-Sequential Polybacterial Periodontal Infection (ETSPPI) Model Reveals Sex-Specific Differential microRNA Expression
Source: Int J Mol Sci. 2022 May 4;23(9):5107. doi: 10.3390/ijms23095107 (PMC9105503; doi:10.3390/ijms23095107)
Supplement: Supplementary file 1 [file ijms-23-05107-s001.zip]

Archive with 1 entries (1 files):
- ijms-1683022-supplementary.pdf
